# Supplementary material for: Aqueous Extract of Fructus Choerospondiatis Peel Suppresses Vascular Inflammation and Alleviates Atherosclerosis via AKT/c-FOS/IL-6 Axis
Source: Nutrients. 2025 Dec 19;18(1):21. doi: 10.3390/nu18010021 (PMC12787844; doi:10.3390/nu18010021)
Supplement: Supplementary file 1 [file nutrients-18-00021-s001.zip]

Archive with 25 entries (22 files):
- Supplementary information revised.pdf
- Raw image of Fig 2G and 3E/
- Raw image of Fig 2G and 3E/Fig 2G/
- Raw image of Fig 2G and 3E/Fig 2G/Fig 2G-1.tif
- Raw image of Fig 2G and 3E/Fig 2G/Fig 2G-10.tif
- Raw image of Fig 2G and 3E/Fig 2G/Fig 2G-11.tif
- Raw image of Fig 2G and 3E/Fig 2G/Fig 2G-12.tif
- Raw image of Fig 2G and 3E/Fig 2G/Fig 2G-2.tif
- Raw image of Fig 2G and 3E/Fig 2G/Fig 2G-3.tif
- Raw image of Fig 2G and 3E/Fig 2G/Fig 2G-4.tif
- Raw image of Fig 2G and 3E/Fig 2G/Fig 2G-5.tif
- Raw image of Fig 2G and 3E/Fig 2G/Fig 2G-6.tif
- Raw image of Fig 2G and 3E/Fig 2G/Fig 2G-7.tif
- Raw image of Fig 2G and 3E/Fig 2G/Fig 2G-8.tif
- Raw image of Fig 2G and 3E/Fig 2G/Fig 2G-9.tif
- Raw image of Fig 2G and 3E/Fig 3E/
- Raw image of Fig 2G and 3E/Fig 3E/Fig 3E -1.tif
- Raw image of Fig 2G and 3E/Fig 3E/Fig 3E -2.tif
- Raw image of Fig 2G and 3E/Fig 3E/Fig 3E -3.tif
- Raw image of Fig 2G and 3E/Fig 3E/Fig 3E -4.tif
- Raw image of Fig 2G and 3E/Fig 3E/Fig 3E-5.tif
- Raw image of Fig 2G and 3E/Fig 3E/Fig 3E-6.tif
- Raw image of Fig 2G and 3E/Fig 3E/Fig 3E-7.tif
- Raw image of Fig 2G and 3E/Fig 3E/Fig 3E-8.tif
- ARRIVE Author Checklist.pdf
